# Supplementary material for: Effective Preparation of [18F]Flumazenil Using Copper-Mediated Late-Stage Radiofluorination of a Stannyl Precursor
Source: Molecules. 2022 Sep 13;27(18):5931. doi: 10.3390/molecules27185931 (PMC9505495; doi:10.3390/molecules27185931)
Supplement: Supplementary file 1 [file molecules-27-05931-s001.zip]

Archive with 1 entries (1 files):
- molecules-1821424-supplementary.pdf
